# Supplementary material for: Distribution of the transposable elements bilbo and gypsy in original and colonizing populations of Drosophila subobscura
Source: BMC Evol Biol. 2008 Aug 14;8:234. doi: 10.1186/1471-2148-8-234 (PMC2533020; doi:10.1186/1471-2148-8-234)
Supplement: Additional file 1 — Poisson distribution: raw data of bilbo copy number per chromosome and population, P values and chi tests. A table of detailed tests of Poisson distribution of bilbo per chromosome and haploid genome. [file 1471-2148-8-234-S1.xls]

## Sheet: bilbo
Element	Population	Chromosome	Copy number	Nb individuals	m	Vn	c2	P
BILBO	Davis	A	0	31
			1	29	0.84	0.72	0.61	0.73
			2	13
			3	3
		J	0	43
			1	24	0.55	0.49	0.11	0.73
			2	9
		U	0	22
			1	38
			2	11	1.01	0.87	5.74	0.12
			3	4
			5	1
		E	0	24
			1	22
			2	14	1.38	1.73	4.7	0.32
			3	11
			4	3
			5	2
		O	0	14
			1	20
			2	26
			3	10	1.71	1.67	3.47	0.63
			4	3
			5	2
			6	1
		HG	0	1
			1	7
			2	5
			3	8
			4	11
			5	11	5.5	9.4	32.56	0.0006
			6	7
			7	5
			8	5
			9	6
			10	5
			11	3
			12	2
	Bellingham
		A	0	25
			1	38	1.07	0.77	2.68	0.26
			2	19
			3	6
		J	0	40
			1	31	0.76	0.67	1.61	0.45
			2	15
			3	2
		U	0	28
			1	31	1.11	1	1.46	0.69
			2	22
			3	5
			4	2
		E	0	40
			1	29
			2	15	0.82	0.84	0.69	0.88
			3	3
			4	1
		O	0	5
			1	17
			2	18	2.58	1.8	7.06	0.13
			3	24
			4	18
			5	6
		HG	0	0
			1	3
			2	2
			3	11
			4	10
			5	9	6.34	7.79	18.61	0.068
			6	14
			7	6
			8	15
			9	4
			10	7
			11	3
			12	4
	Maipú
		A	0	12
			1	28
			2	20	1.75	1.69	1.54	0.91
			3	14
			1	4
			5	2
			6	1
		J	0	33
			1	29
			2	13	0.91	0.93	0.25	0.97
			3	5
			4	1
		U	0	15
			1	26
			2	26	1.54	1.28	4.15	0.39
			3	11
			4	1
			5	2
		E	0	13
			1	23
			2	24	1.8	1.66	1.7	0.79
			3	11
			4	8
			5	2
		O	0	18
			1	20
			2	16	1.79	1.99	6.53	0.26
			3	18
			4	7
			5	1
			6	1
		HG	0	0
			1	7
			2	4
			3	3
			4	6
			5	9
			6	5
			7	6
			8	7
			9	8
			10	4	7.8	19.51	254.34	1,06,10-3
			11	2
			12	5
			13	6
			14	4
			15	2
			16	1
			17	0
			18	1
			19	1
	Bordils	A	0	20
			1	42	1.06	0.71	8.11	0.017
			2	13
			3	6
		J	0	36
			1	35
			2	6	0.75	0.81	13.65	0.008
			3	3
			4	0
			5	1
		U	0	32
			1	33	0.84	0.69	1.14	0.56
			2	13
			3	3
			4
			5
		E	0	37
			1	17
			2	18
			3	3	1.09	1.7	29.79	1,61.10-5
			4	5
			5	0
			6	1
		O	0	39
			1	18
			2	14	0.96	1.29	9.58	0.022
			3	8
			4	2
		HG	0	0
			1	4
			2	8
			3	18
			4	14
			5	12	4.7	5.76	11.88	0.29
			6	10
			7	3
			8	5
			9	2
			10	3
			11	2
