# Supplementary material for: Distribution of the transposable elements bilbo and gypsy in original and colonizing populations of Drosophila subobscura
Source: BMC Evol Biol. 2008 Aug 14;8:234. doi: 10.1186/1471-2148-8-234 (PMC2533020; doi:10.1186/1471-2148-8-234)
Supplement: Additional file 2 — Poisson distribution: raw data of gypsy copy number per chromosome and population, P values and chi tests. A table of detailed tests of Poisson distribution of gypsy per chromosome and haploid genome. [file 1471-2148-8-234-S2.xls]

## Sheet: Hoja1
Element	Population	Chromosome	Copy number	Nb individuals	m	Vn	c2	P
GYPSY	Davis	U	0	32
			1	17
			2	13	0.98	1.26	5.53	0.14
			3	6
			4	2
		E	0	44
			1	17
			2	6	0.58	0.97	44.1	6,11.10-9
			3	1
			4	1
			5	1
		O	0	67	0.04	0.04	-	-
			1	3
			2
		HG	0	23
			1	13
			2	17
			3	7	1.61	2.44	14.89	0.01
			4	6
			5	3
			6	1
	Bellingham	A	0	82	0.02	0.02	-	-
			1	2
		J	0	82	0.02	0.02	-	-
			1	2
		U	0	57
			1	19	0.43	0.49	1.76	0.62
			2	7
			3	1
		E	0	65
			1	14
			2	2	0.33	0.56	38.1	2,69.10-8
			3	2
			4	1
		O	0	77
			1	6	0.09	0.11	1.38	0.24
			2	1
		HG	0	43
			1	24
			2	7	0.9	1.6	33.18	1,09.10-6
			3	4
			4	4
			5	2
	Maipú	A	0	72
			1	6	0.12	0.16	4.46	0.034
			2	2
		J	0	69	0.14	0.12	-	-
			1	11
		U	0	47
			1	32	0.42	0.27	8.49	0.003
			2	1
		E	0	52
			1	25	0.39	0.32	1.43	0.23
			2	3
		O	0	61
			1	16	0.27	0.28	0.12	0.73
			2	3
		HG	0	24
			1	17
			2	29	1.35	1.27	11.48	0.021
			3	8
			4	1
			5	1
	Bordils	A	0	78
			1	2	0.02	0.02	-	-
		J	0	73
			1	6	0.11	0.12	1.26	0.26
			2	1
		U	0	71	0.11	0.1	-	-
			1	9
		E	0	61
			1	14	0.3	0.34	2.27	0.13
			2	5
		O	0	63
			1	15	0.24	0.23	0	0.95
			2	2
		HG	0	41
			1	21	0.77	0.88	3.44	0.18
			2	13
			3	5
